# Supplementary material for: Current Evolutionary Dynamics of Porcine Epidemic Diarrhea Virus (PEDV) in the U.S. a Decade After Introduction
Source: Viruses. 2025 Apr 30;17(5):654. doi: 10.3390/v17050654 (PMC12115665; doi:10.3390/v17050654)
Supplement: Supplementary file 1 [file viruses-17-00654-s001.zip]

Archive with 1 entries (1 files):
- viruses-3555846-supplementary.pdf
